# Supplementary material for: Pollution Levels and Risk Assessment of Heavy Metals in the Soil of a Landfill Site: A Case Study in Lhasa, Tibet
Source: Int J Environ Res Public Health. 2022 Aug 27;19(17):10704. doi: 10.3390/ijerph191710704 (PMC9517830; doi:10.3390/ijerph191710704)
Supplement: Supplementary file 1 [file ijerph-19-10704-s001.zip]

Archive with 1 entries (1 files):
- ijerph-1887062-supplementary.pdf
